# Supplementary material for: A first-in-class pan-lysyl oxidase inhibitor impairs stromal remodeling and enhances gemcitabine response and survival in pancreatic cancer
Source: Nat Cancer. 2023 Aug 28;4(9):1326–44. doi: 10.1038/s43018-023-00614-y (PMC10518255; doi:10.1038/s43018-023-00614-y)
Supplement: Supplementary file 3 — Supplementary Tables 1–4 (separate tabs). [file 43018_2023_614_MOESM3_ESM.xlsx]

## Sheet: Supplementary table 1
Supp. Table 1: Characteristics of the lysyl oxidase family
Family Member	Human Chromosome	mRNA ; Protein size	Tissue Distribution	% similarity to LOX
LOX	5	4.8kb ; 417aa	Lung, aorta, skeletal muscle, kidney, heart	-
LOXL1	15	2.4kb ; 574aa	Lung, aorta, heart, spleen, skeletal muscle, pancreas	85
LOXL2	8	4.0kb ; 774aa	Lung, thymus, skin, testis, ovary	58
LOXL3	2	3.3kb ; 753aa	Heart, uterus, testis, ovary	65
LOXL4	10	3.5kb ; 756aa	Skeletal muscle, testis, pancreas	52

## Sheet: Supplementary table 2
Supp. Table 2: PXS-5505 ADME properties
ADME Properties	PXS-5505
(absorption, distribution, metabolism and elimination)
In vivo (rat, 10 mg/kg, po)
Bioavailability (F), %	75
AUC0-last, hr*ng/mL	1600
Cmax, ng/mL	1005
Tmax, hr	0.8
T1/2, hr	0.7
In vitro (human)
Plasma protein binding; % bound	22
Plasma stability; % remaining at 1 hr	97
Microsomal stability; % remaining at 1 hr	97
Hepatocyte stability; % remaining at 1 hr	90

## Sheet: Supplementary table 3
Supp. Table 3: List of antibodies used
Target	Name	Catalogue Number	Species and type	Supplier
LOX	LOX	-	Rabbit Polyclonal	Open Biosystems (validated in Erler et al. Cancer Cell (2009); Baker et al. JNCI (2011); Baker et al, Cancer Research (2013); Baker et al, Oncogene (2013), Cox et al Cancer Research (2013); Miller et al. EMBO Mol. Med. (2015))
LOX	LOX	L4794	Rabbit Polyclonal	Sigma Aldrich
Human Lysyl Oxidase Homolog 2	LOXL2	AF2639	Goat Polyclonal	R&D systems
Anti-alpha smooth muscle Actin	aSMA	ab5694	Rabbit Polyclonal	Abcam
Ki-67	Ki67	RM9106S	Rabbit Monoclonal	Thermo Scientific
CD31 (PECAM-1) (Clone SZ31)	CD31	DIA-310	Rat Monoclonal	Dianova
Myeloperoxidase	MPO	A039829-2	Rabbit Polyclonal	Agilent
Anti-F4/80	F4/80	100790	Rabbit Polyclonal	Abcam
CD8α (D4W2Z)	CD8	98941	Rabbit Monoclonal	Cell Signalling Technologies
PDGF Receptor β (28E1)	PDGFR-b	3169	Rabbit Monoclonal	Cell Signalling Technologies
pMLC2 (ser19)	pMLC2	3675S	Mouse Monoclonal	Cell Signalling Technologies
pSTAT3 (Tyr705)	pSTAT3	9131S	Rabbit Polyclonal	Cell Signalling Technologies
Pan-cytokeratin (clone C11)	Pan-cytokeratin	CYTOKERATIN-MULTI-4568101318	Mouse Monoclonal	Leica Norostra
Ck19	Ck19	133496	Rabbit monoclonal	Abcam
E-Cadherin (Clone 36)	CDH1	610181	Mouse Monoclonal	BD Bioscience
anti-rabbit secondary antibody	Amersham ECL Rabbit IgG, HRP-linked	NA934	Donkey Polyclonal	GE Healthcare Life Sciences
Fragment Donkey Anti-Mouse	Cy™3 AffiniPure F(ab')₂ Fragment Donkey Anti-Mouse	715-166-151	Donkey Polyclonal	Jackson ImmunoResearch Laboratories Inc
Fragment Donkey Anti-Rabbit	Cy™3 AffiniPure F(ab')₂ Fragment Donkey Anti-Rabbit	711-166-152	Donkey Polyclonal	Jackson ImmunoResearch Laboratories Inc

## Sheet: Supplementary table 4
Supp. Table 4: List of primer sets and corresponding UPL probes
Gene	Forward Primer (5’>3’)	Reverse Primer (5’>3’)	UPL Probe
PDX1	gaaatccaccaaagctcacg	cgggttccgctgtgtaag	51
KRT8	agttcgcctccttcattgac	gctgcaacaggctccact	67
PDPN	gccagtgttgttctgggttt	tctcctgtacctggggtcac	95
PDGFRa	ctcaggagctatggggacct	aagagctggcaggagatgag	93
COL1A1	catgttcagctttgtggacct	gcagctgacttcagggatgt	15
a-SMA	taacccttcagcgttcagc	acatagctggagcagcgtct	20
GAPDH	gggttcctataaatacggactgc	ccattttgtctacgggacga	52
b-actin	ctaaggccaaccgtgaaaag	accagaggcatacagggaca	64
