# Supplementary material for: A first-in-class pan-lysyl oxidase inhibitor impairs stromal remodeling and enhances gemcitabine response and survival in pancreatic cancer
Source: Nat Cancer. 2023 Aug 28;4(9):1326–44. doi: 10.1038/s43018-023-00614-y (PMC10518255; doi:10.1038/s43018-023-00614-y)
Supplement: Supplementary file 4 — Statistical Source Data. [file 43018_2023_614_MOESM4_ESM.xlsx]

## Sheet: Figure 1A
Figure 1A: Kaplan-Meier curves for 5-year overall survival for lysyl oxidase family scores in the APGI/ICGC dataset
LengthofFollowUp.days.5yrs	Low	Mid	High
1209	1
399	1
487	1
1680	0
1048	1
315	1
456	1
1259	1
715	1
942	1
409	1
359	1
835	1
1478	0
1253	0
304	1
1424	0
1258	0
1456	0
605	1
610	1
1258	0
1275	0
641	1
6	1
142	1
430	1
1091	1
913	1
796	1
205	1
756	1
906	0
909	0
1014	0
1043	0
909	0
844	0
482	1
873	0
847	0
1144	1
713	0
220	1
832	0
638	1
743	0
749	0
537	1
587	1
284	1
400	1
663	0
375	0
412	1
427	0
183	1
709	1
666	0
260	0
523	0
834	0
555	0
252	0
610	1
721	0
427	1
626	0
540	0
596	0
178	0
1001	0
632	1
155	1
485	0
238	1
465	1
260	1
474	0
19	1
378	0
419	0
398	0
392	0
326	0
349	0
188	0
350	0
1	1
518	1
522		1
1778		0
1826.25		0
1715		0
345		1
1639		0
507		1
199		1
717		1
234		1
516		1
1170		0
363		1
970		1
434		1
495		1
1424		0
549		1
476		1
746		1
563		1
1395		0
125		1
1107		0
476		1
30		1
1408		0
984		1
361		1
1054		0
256		1
412		1
936		0
1170		0
506		1
		1
854		0
761		0
132		1
517		1
110		1
1042		0
864		0
798		0
947		0
888		0
715		0
855		0
515		1
464		1
553		0
689		0
203		1
475		0
582		0
589		0
297		1
363		1
191		1
1142		0
420		1
579		1
307		1
994		1
787		1
480		1
132		1
691		0
152		1
573		0
1429		0
1328		0
568		1
308		0
385		1
501		0
487		0
413		0
447		0
10		1
406		0
363		0
351		0
270		0
309		0
232		0
196		0
		0
464		1
89		0
1826.25			0
56			1
135			1
1200			1
111			1
858			1
348			1
260			1
1077			1
768			1
92			1
154			1
201			1
313			1
1502			0
552			1
1448			0
78			1
415			1
280			1
596			0
1			1
127			1
311			1
423			1
223			1
423			1
460			1
8			1
653			1
109			1
281			1
141			1
506			1
347			1
320			1
451			1
98			1
8			1
388			1
695			1
499			1
343			1
233			1
82			1
523			1
224			0
478			1
305			1
236			1
685			0
226			1
634			0
257			1
10			1
140			1
537			1
287			1
113			1
99			1
303			1
508			0
493			0
456			1
272			1
578			1
447			1
189			1
107			1
764			0
332			1
83			0
538			1
91			1
369			1
348			1
337			0
230			1
272			0
205			0
222			0
149			0
197			0
148			0
27			1
429			1
179			0
47			1
156			1

## Sheet: Figure 1B
Figure 1B: Kaplan-Meier curves for 5-year overall survival for lysyl oxidase family scores in the TCGA dataset
TimetoEvent.5yrs	Low	Mid	High
859	0
1826.25	0
355	0
1164	0
511	1
1059	1
110	0
292	1
300	0
1	0
75	0
94	0
35	0
252	0
12	1
568	1
9	0
233	0
0	0
0	0
329	0
105	0
652	1
603	0
327	0
158	0
127	0
66	1
684	1
319	0
229	0
607	1
0	0
167	0
394	1
202	0
874	0
484	0
179	0
247	0
8	0
23	0
1826.25	0
1826.25	0
1826.25	0
663	0
1826.25	0
188	0
13	0
8	0
41	1
160	0
289	0
28	0
671	0
228	0
691	1
46	0
161	0
244	1
181		0
720		0
634		1
155		0
7		0
197		0
80		0
4		0
153		0
232		0
164		0
290		0
627		1
910		0
345		0
914		0
951		0
188		0
1436		0
901		0
21		0
95		1
729		0
1612		0
36		0
293		1
91		0
695		1
250		1
381		1
224		1
334		1
128		0
702		1
397		0
481		1
396		0
8		0
29		0
194		0
718		0
33		0
42		0
219		1
844		0
532		1
179		0
1826.25		0
460		1
28		0
458		1
183		1
194		0
103		1
377		0
476		0
7		0
369		0
5		0
153			0
430			1
473			1
1826.25			0
1130			1
361			0
123			1
19			0
851			0
388			0
603			1
738			1
1			0
488			0
31			1
0			0
17			0
143			1
476			1
967			0
3			0
1332			1
166			0
117			1
584			0
21			0
226			0
295			0
11			0
153			1
128			1
120			1
8			0
248			0
216			1
360			0
110			1
932			0
666			1
123			1
330			0
20			0
24			0
16			0
467			1
308			1
486			1
144			1
598			1
1502			1
164			0
347			0
181			0
239			1
4			0
145			1
277			1
485			1
240			0

## Sheet: Figure 1D
Figure 1D: Lysyl oxidase family score was integrated with the picrosirius red score to create a combined “stroma-lysyl oxidase family” score (representing tumour fibrosis and lysyl oxidase family expression) and Kaplan Meier curves for 5-year overall survival plotted. p-value refers to q1 vs q4
LengthofFollowUp.days.5yrs	Q1	Q2	Q3	Q4
1259	1
238	1
142	1
1030	1
1179	0
638	1
1826.25	0
1251	0
709	1
400	1
1778	0
284	1
1826.25	0
829	1
652	1
1402	0
427	1
860	0
1826.25	0
1826.25	0
1350	0
418	1
196	1
984	1
1826.25	0
434	1
515	1
412	1
1826.25	0
1826.25	0
1144	1
399	1
1048	1
835	1
304	1
610	1
1826.25	0
1625	1
1826.25	0
482	1
1826.25	0
1808	1
1563	0
412	1
1306	1
1826.25	0
537	1
1580		1
681		1
934		1
680		1
503		1
1826.25		0
415		1
388		1
99		1
189		1
257		1
651		1
1147		1
975		1
460		1
183		1
1260		0
1826.25		0
345		1
549		1
1513		1
234		1
516		1
1209		1
315		1
409		1
1826.25		0
1826.25		0
1826.25		0
1091		1
430		1
913		1
1826.25		0
1826.25		0
290		1
1826.25		0
1826.25		0
452		1
715		1
942		1
359		1
1814		1
605			1
1685			1
495			1
1826.25			0
760			1
203			1
386			1
388			1
708			1
789			1
768			1
313			1
1826.25			0
551			1
141			1
311			1
1826.25			0
1826.25			0
287			1
91			1
1826.25			0
277			1
286			1
522			1
1826.25			0
517			1
1817			1
1264			1
1196			1
363			1
1826.25			0
585			1
446			1
1501			1
796			1
465			1
1745			1
1283			1
587			1
804			1
552			1
1826.25			0
476			1
1826.25			0
507			1
746			1
1826.25				0
111				1
260				1
1077				1
154				1
320				1
280				1
451				1
343				1
76				1
695				1
236				1
1826.25				0
272				1
503				1
202				1
717				1
361				1
363				1
970				1
477				1
256				1
1826.25				0
1826.25				0
866				1
596				1
297				1
135				1
201				1
423				1
87				1
425				1
653				1
347				1
113				1
303				1
537				1
348				1
683				1
156				1

## Sheet: Figure 1E
Figure 1E: Human LOX and LOXL2 plasma concentrations in healthy (n = 30) and PDAC patients (n = 12) determined by SiMoA (mean and %CV)
LOX	Normal		Pancreatic cancer
HMN204307	0.509	2
HMN204308	0.312	4
HMN204309	3.4	9
HMN204310	3.13	7
HMN204311	1.07	8
HMN204312	1.5	9
HMN204313	1.79	9
HMN204314	1.75	3
HMN204315	1.82	11
HMN204316	3.66	15
HMN204317	0.222	5
HMN204318	3.31	0
HMN204319	2.2	3
HMN204320	2.45	1
HMN204321	2.02	2
HMN204322	2.03	7
HMN204323	5.22	0
HMN204324	2.18	6
HMN204325	3	0
HMN204326	2.32	6
HMN204327	2.35	0
HMN204328	1.89	2
HMN204329	4.11	6
HMN204330	1.95	2
HMN204331	1.88	12
HMN204332	3.01	6
HMN204333	3.78	8
HMN204334	2.23	3
HMN204335	3.87	11
HMN204336	2.45	10
HMN320322			7.17	1
HMN320323			26	1
HMN320324			10.9	9
HMN320325			5.85	1
HMN320326			4.77	6
HMN320327			6.08	8
HMN320328			2.94	6
HMN320329			10.3	0
HMN320330			5.96	21
HMN320331			5.73	2
HMN320332			6.06	2
HMN320333			12.3	3
LOXL2	Normal		Pancreatic cancer
HMN204307	99.1251	6.71864
HMN204308	119.049	2.87434
HMN204309	121.761	0.913767
HMN204310	518.059	6.16485
HMN204311	297.183	10.0561
HMN204312	164.213	9.34647
HMN204313	142.097	0.381461
HMN204314	120.275	0.55253
HMN204315	165.505	0.653231
HMN204316	226.139	0.571376
HMN204317	166.851	2.70555
HMN204318	170.226	6.69708
HMN204319	175.014	1.11826
HMN204320	123.702	2.55271
HMN204321	163.474	0.313503
HMN204322	203.201	3.92876
HMN204323	164.497	2.07925
HMN204324	104.884	8.46866
HMN204325	101.067	7.06805
HMN204326	129.067	6.81924
HMN204327	121.125	2.69471
HMN204328	204.821	2.17633
HMN204329	179.358	4.36607
HMN204330	113.449	9.52055
HMN204331	108.509	4.73454
HMN204332	128.57	0.822275
HMN204333	171.424	5.82923
HMN204334	115.954	1.43892
HMN204335	137.513	6.17151
HMN204336	199.882	2.09466
HMN320322			682.879	0.588858
HMN320323			1632.64	2.06847
HMN320324			645.017	2.2064
HMN320325			394.434	6.64798
HMN320326			844.92	2.08923
HMN320327			914.74	0.00953
HMN320328			223.105	4.49947
HMN320329			590.709	4.46213
HMN320330			325.195	1.37012
HMN320331			459.127	7.78346
HMN320332			358.192	0.516557
HMN320333			238.89	1.2106

## Sheet: Figure 1G
Figure 1G: Quantitative comparison of picrosirius red staining in tumours from KPC tumour bearing mice treated with either saline vehicle or gemcitabine (n = 10 per group)
Animal ID	Vehicle	Gem 100 mg/kg
1309	16.9132
1310	33.5002
876	31.3486
877	18.8001
878	22.671
879	31.2633
880	7.2968
881	31.3724
882	23.8044
883	31.5278
1319		26.8678
1320		24.1241
1321		47.4949
1327		47.2536
1328		61.2999
1329		20.5678
1330		34.5947
1331		25.1726
1332		42.1276
1333		82.533

## Sheet: Extended data Figure 1C
Extended Data 1C: Forest plots for lysyl oxidase family members showing hazard ratios for each individual family member and combined ‘lysyl oxidase family’ scores in the APGI/ICGC cohort.
	Gene	CoxphCoef	CoxphExpCoef	CoxphCoef_LowCI	CoxphCoef_HighCI	pval
LOX	LOX	0.174706	1.1909	1.07468	1.31968	0.000854
LOXL1	LOXL1	-0.150413	0.860353	0.710057	1.04246	0.125
LOXL2	LOXL2	-0.21929	0.803088	0.473387	1.36242	0.4113
LOXL3	LOXL3	0.0265949	1.02695	0.878654	1.20028	0.7387
LOXL4	LOXL4	0.212378	1.23662	1.10833	1.37975	0.000144
LOXscore	LOXscore	1	2.71828	2.0056	3.68422	1.15e-10

## Sheet: Extended data Figure 1D
Extended Data 1D: Forest plots for lysyl oxidase family members showing hazard ratios for each individual family member and combined ‘lysyl oxidase family’ scores in the TCGA cohort.
	Gene	CoxphCoef	CoxphExpCoef	CoxphCoef_LowCI	CoxphCoef_HighCI	pval_coxmodelcontinuous
LOX	LOX	0.318066	1.37447	1.12964	1.67236	0.00148
LOXL1	LOXL1	0.114927	1.12179	0.856556	1.46916	0.404
LOXL2	LOXL2	0.247454	1.28076	1.06071	1.54646	0.0101
LOXL3	LOXL3	0.294479	1.34243	1.01237	1.7801	0.0408
LOXL4	LOXL4	0.0284721	1.02888	0.902072	1.17352	0.671
LOXScore	LOXScore	1.22748	3.41261	1.6581	7.02363	0.000859

## Sheet: Extended data Figure 1E
Extended Data 1E: Distribution of lysyl oxidase family scores according to tumour stage in the APGI/ICGC cohort
Stage	All Samples	Low Lox Score	High Lox Score	Fisher’s Exact Test p value	Low LOX Score + Pic Red	High LOX Score + Pic Red	Fisher’s Exact Test p value
IA	4	2	2	0.648	1	2	0.7094
IB	4
IIA	39	66	51		43	42
IIB	129
III	1	0	1		0	1
IV	9	5	2		3	1

## Sheet: Extended data Figure 1F
Extended Data 1F: Distribution of lysyl oxidase family scores according to tumour stage in the TCGA cohort
Stage	All Samples	Low LOX Score	High LOX Score	P-value
I	21	9	6	0.6305
II	137	48	49
III	4	1	3
IV	4	2	1
-	2	0	0

## Sheet: Extended data Figure 1G
Extended Data 1G: Patient stratification by molecular subtype according to lysyl oxidase family score in the APGI/ICGC cohort.
Classical	Exocrine	Quasi- Mesenchymal
0.816242	0.526277	0.365003
1.35406	0.277263	0.575281
0.00750582	0.0488836	-0.145667
-0.406025	0.250492	0.0603445
-0.0870533	0.713332	0.687357
1.82864	0.76852	0.918315
0.926897	0.143449	0.726916
-0.5348	0.279545	-0.24355
0.51387	2.00036	0.81794
0.115802	0.372423	1.70079
0.0400577	0.807612	0.712718
1.71745	0.0260735	0.281294
-0.11268	0.752002	1.20706
1.05227	0.119471	0.331318
-0.143054	0.470407	1.41138
1.69573	0.199365	-0.277452
1.03541	0.35756	-0.0747418
0.0414536	0.956621	0.936556
0.00421995	-0.129955	1.1205
1.38419	1.52659	1.1895
0.544072	0.302956	1.34956
0.598193	0.358961	1.04172
-0.0839825	0.559681	0.388511
-0.294884	0.6107	1.13806
0.68739	0.447519	1.02224
-0.397083	-0.306069	-0.123151
1.56197	-0.0532505	0.490684
0.670757	0.781743	1.79591
0.831989	0.802273	0.991712
0.130974	0.565928	0.913195
1.347	0.154558	1.08644
0.439155	0.00541222	2.08446
1.2136	-0.265282	0.19299
0.312991	1.11353	0.183108
0.240264	0.613616	0.196829
1.16624	0.294103	1.34483
0.57288	1.07898	0.0935047
0.740615	0.297176	0.909917
0.266163	0.511289	1.67423
0.542324	0.374629	1.52738
-0.542022	0.576296	0.568581
0.494403	0.453183	0.677433
0.408093	0.672107	-0.574203
0.190308	0.296911	0.486547
-0.263463	0.41567	0.97533
-1.24728	1.53681	0.544944
1.02148	0.619891	0.911109
-0.122399	0.884844	0.566749
0.729274	0.0087656	0.422631
1.00896	0.512969	0.846249
0.368806	0.0651367	-0.375264
0.712123	0.400538	-0.464126
0.399761	0.267693	1.14715
-0.00890592	0.306191	0.0898406
0.159567	0.504511	1.56272
0.194994	-0.433296	1.24182
0.0175986	0.401284	0.326093
-0.0861872	0.251347	0.531935
1.45873	0.5126	1.1889
-0.175641	0.0336498	0.333344
1.2029	1.50588	0.420704
-0.18667	0.289751	1.26951
-0.466996	-0.584519	0.176446
1.25038	0.0812684	-0.294272
-1.18212	0.400155	0.731702
-0.237359	0.110129	0.393208
0.00130506	0.0887447	0.243264
0.724215	0.329187	0.804262
1.24359	-0.682751	1.29439
0.87008	0.794183	0.436355
0.547805	1.4306	0.948875
-0.110399	0.225673	0.298932
0.281317	0.0323784	-0.0379811
0.850872	0.730257	1.13308
0.0319284	0.333741	0.272009
0.210612	0.0748288
0.337602	0.331332
-0.254569	0.430981
0.664119	0.678587
0.268985	0.544242
0.039683	0.201767
0.617442	0.370549
0.481739	0.3585
0.225751	0.319435
0.69564	0.395034
0.269812	-0.0102411
-0.0727361	0.538347
0.847987	0.786479
0.399765	0.381408
0.112214	0.181188
0.35632	0.0502841
0.394437	0.425774
0.801718	0.824803
1.08169	1.32665
0.526758	1.62466
1.05975
0.90911
0.828726
-0.281058

[truncated: 60 more sheets: Extended data Figure 1H, Extended data Figure 1I, Figure 2B, Figure 2D, Figure 2E, Figure 2F, Figure 2G, Figure 2H, Extended data Figure 2B, Extended data Figure 2C, Extended data Figure 2D, Figure 3A, Figure 3B, Figure 3C, Figure 3D, Figure 3E, Extended data Figure 3A, Extended data Figure 3B, Extended data Figure 3C, Extended data Figure 3D …]
